# Supplementary material for: Differential Expression of Metabolic Genes in Tumor and Stromal Components of Primary and Metastatic Loci in Pancreatic Adenocarcinoma
Source: PLoS One. 2012 Mar 7;7(3):e32996. doi: 10.1371/journal.pone.0032996 (PMC3296773; doi:10.1371/journal.pone.0032996)
Supplement: Table S1 — Gene expression ratios of metabolic genes in primary and metastatic tumors as compared to normal tissues. (XLS) [file pone.0032996.s001.xls]

## Sheet: FFF
Gene	Pathway	mean log2 ratio of pancreas/ normal tissue	p value for pancreas	BH adjusted p value for pancreas	Indicator for Pancreas(1: yes, DE, 0: otherwise)	mean log2 ratio of fat/ normal tissue	p value for FAT	BH adjusted p value for FAT	Indicator for FAT(1: yes, DE, 0: otherwise)	mean log2 ratio of LIVER/ normal tissue	p value for LIVER	BH adjusted p value for LIVER	Indicator for LIVER(1: yes, DE, 0: otherwise)	mean log2 ratio of LUNG/ normal tissue	p value for LUNG	BH adjusted p value for LUNG	Indicator for LUNG(1: yes, DE, 0: otherwise)	mean log2 ratio of LYMPH NODE/ normal tissue	p value for LYMPH NODE	BH adjusted p value for LYMPH NODE	Indicator for LYMPH Node(1: yes, DE, 0: otherwise)	mean log2 ratio of MUSCLE/ normal tissue	p value for MUSCLE	BH adjusted p value for MUSCLE	Indicator for MUSCLE(1: yes, DE, 0: otherwise)	Sum of indicators from all six locations (sum of Columns: G,K,O,S,W,AA)
ALDOA	G	0.063	0.990939	0.990939	0	0.305	0.189534	0.423124	0	0.676316	0.000157584	0.000897016	1	-0.075	0.628003	0.886715	0	0.0413636	0.89426	0.932046	0	0.3615	0.195418	0.295121	0	1
ALDOB	G	0.730714	0.0871812	0.383332	0	-0.9605	0.0480966	0.169483	0	2.833	4.03168e-17	9.94482e-16	1	-0.463125	0.324429	0.705232	0	-0.744583	0.0806435	0.331534	0	-1.3765	0.00248344	0.00801682	1	2
ALDOC	G	-0.0566667	0.495366	0.754031	0	-0.18	0.472975	0.661712	0	0.46	0.0030378	0.0112399	1	-0.265	0.170831	0.611145	0	0.163636	0.435273	0.671047	0	-0.147	0.350252	0.498435	0	1
BPGM	G	-0.304286	0.0360661	0.383332	0	-0.113	0.673766	0.804172	0	-0.036	0.719879	0.83236	0	-0.09	0.51113	0.822253	0	-0.185833	0.288855	0.548084	0	0.089	0.840328	0.888347	0	0
ENO1	G	0.27	0.1523	0.433471	0	0.5665	0.000814295	0.0142813	1	0.379737	0.0063027	0.0194333	1	0.163571	0.635079	0.886715	0	0.0786364	0.624888	0.851229	0	0.1825	0.452446	0.567475	0	2
ENO2	G	0.412667	0.161399	0.442351	0	0.563	0.0537905	0.173065	0	0.501	0.0259978	0.0620593	0	0.34125	0.40461	0.726292	0	0.639091	0.0329963	0.273347	0	-0.132	0.555486	0.636202	0	0
ENO3	G	-0.04	0.720849	0.964238	0	-0.523	0.152182	0.375381	0	0.728421	0.00409667	0.0137797	1	-0.358571	0.331146	0.705232	0	-0.243333	0.426776	0.671047	0	2.5425	1.58042e-10	2.92377e-09	1	2
GALM	G	-0.152333	0.193698	0.462377	0	-0.177	0.459757	0.661712	0	0.196	0.205496	0.345606	0	0.083125	0.901284	0.995954	0	-0.3275	0.0671203	0.293521	0	-0.336	0.0538065	0.110602	0	0
GCK	G	-0.276429	0.00210565	0.155818	0	0.122	0.245122	0.465104	0	0.0388889	0.934154	0.98451	0	-0.42375	0.000908389	0.0672208	0	0.095	0.459988	0.679629	0	0.0866667	0.676824	0.747537	0	0
HK1	G	-0.0233333	0.46792	0.736725	0	-0.0425	0.92466	0.950345	0	0.0655	0.619556	0.777071	0	0.05875	0.983455	0.995954	0	-0.0358333	0.739616	0.930437	0	0.624444	0.000141364	0.000747208	1	1
HK2	G	0.406667	0.377175	0.647854	0	1.435	0.00225987	0.0278717	1	1.06105	0.00280189	0.0109126	1	0.70625	0.224365	0.654774	0	0.779091	0.0865354	0.337032	0	0.982	0.0515875	0.109071	0	2
HK3	G	0.141154	0.693794	0.950754	0	-0.252	0.279304	0.495527	0	0.07325	0.69232	0.813201	0	0.395714	0.181692	0.611145	0	-0.378333	0.0406326	0.273347	0	-0.2895	0.0998383	0.180196	0	0
LDHA	G	-0.0691667	0.418341	0.68061	0	0.4875	0.0278513	0.1145	0	0.567059	0.00083884	0.00443387	1	-0.378571	0.0738261	0.470942	0	0.254545	0.223561	0.507375	0	0.468571	0.0967543	0.178995	0	1
LDHB	G	-0.7	0.0385717	0.383332	0	-0.762857	0.14486	0.369642	0	-0.657778	0.0343116	0.0793456	0	-0.656667	0.179581	0.611145	0	-0.428182	0.305843	0.565809	0	-0.33	0.440193	0.561626	0	0
LDHC	G	-0.247333	0.0572252	0.383332	0	-0.492	0.0190951	0.100646	0	0.3045	0.0404832	0.0907805	0	-0.345	0.0685816	0.470942	0	-0.115455	0.513879	0.731289	0	-0.216	0.179076	0.28195	0	0
LDHD	G	0.00133333	0.832485	0.964238	0	-0.826	0.0204012	0.100646	0	1.16632	4.63015e-06	4.68792e-05	1	0.3575	0.431116	0.726292	0	-0.8825	0.00459532	0.101983	0	0.287	0.48822	0.582715	0	1
PDK1	G	0.00666667	0.795015	0.964238	0	0.731	0.00278902	0.0294839	1	0.1795	0.363638	0.572537	0	-0.430625	0.0865095	0.470942	0	0.444167	0.0597497	0.293521	0	0.1975	0.558826	0.636202	0	1
PDK2	G	-0.147857	0.116399	0.383332	0	-0.192	0.308043	0.518072	0	-0.035	0.663515	0.792518	0	-0.24625	0.0890971	0.470942	0	-0.115455	0.406765	0.65436	0	0.177	0.421895	0.547724	0	0
PDK3	G	-0.33	0.00839369	0.310567	0	0.098	0.480263	0.661712	0	0.0644444	0.749119	0.852843	0	-0.27	0.105082	0.490931	0	-0.24	0.134477	0.437381	0	-0.549	0.000911313	0.00374651	1	1
PDK4	G	-0.072	0.757438	0.964238	0	0.9505	0.0625623	0.1929	0	-1.07625	0.00341855	0.0120463	1	-0.376875	0.462019	0.759764	0	-0.581818	0.237448	0.507375	0	1.6405	0.00249171	0.00801682	1	2
PDP2	G	0.0469231	0.80797	0.964238	0	-0.045	0.90674	0.950345	0	0.0915	0.516048	0.724167	0	0.34	0.112591	0.490931	0	0.143636	0.382812	0.651111	0	0.275714	0.26796	0.396581	0	0
PDPR	G	0.32	0.0784883	0.383332	0	-0.262	0.194408	0.423124	0	-0.128947	0.312722	0.503074	0	0.016875	0.846498	0.995954	0	-0.0154167	0.891755	0.932046	0	0.0315	0.922228	0.947846	0	0
PFKL	G	-0.229	0.127615	0.383332	0	0.5275	0.0164294	0.0935212	0	0.3995	0.0202183	0.053434	1	-0.395	0.0817068	0.470942	0	-0.119167	0.552141	0.770913	0	-0.28	0.156011	0.256551	0	1
PFKM	G	0.172857	0.499291	0.754031	0	0.158	0.38539	0.633752	0	-0.2945	0.0447199	0.0973316	0	0.1525	0.686849	0.914751	0	0.0475	0.836894	0.932046	0	1.612	4.89085e-13	1.80961e-11	1	1
PGAM1	G	-0.112667	0.129504	0.383332	0	0.348	0.00650709	0.0535027	1	0.15875	0.152448	0.2686	0	-0.24875	0.0480531	0.444491	0	0.100833	0.459191	0.679629	0	0.355	0.0270597	0.0625756	0	1
PGAM2	G	-0.195	0.561922	0.799658	0	-0.198571	0.653819	0.804172	0	-0.16	0.51866	0.724167	0	0.072	0.965512	0.995954	0	0.06	0.863696	0.932046	0	3.01556	7.43828e-17	5.50433e-15	1	1
PGAM4	G	0.0393333	0.877153	0.964238	0	0.086	0.493726	0.664286	0	0.307895	0.0214202	0.0546585	1	0.04625	0.960581	0.995954	0	0.256364	0.139731	0.437381	0	0.085	0.83058	0.888347	0	1
PGK1	G	0.0906667	0.821576	0.964238	0	0.503	0.000964953	0.0142813	1	0.299	0.0144491	0.0396013	1	-0.0325	0.623467	0.886715	0	0.287083	0.0574811	0.293521	0	0.337	0.0736809	0.141344	0	2
PGM1	G	0.006	0.758331	0.964238	0	-0.059	0.891235	0.950345	0	0.279444	0.12706	0.235061	0	-0.45	0.0367034	0.388008	0	-0.278	0.207835	0.507375	0	0.73	0.00675306	0.0192202	1	1
PGM2	G	-0.196	0.0870641	0.383332	0	0.697	7.07537e-05	0.00174526	1	-0.0045	0.881587	0.959374	0	0.0375	0.929404	0.995954	0	0.0525	0.784794	0.932046	0	-0.249	0.10249	0.180578	0	1
PGM3	G	0.387333	0.0323072	0.383332	0	0.221	0.17773	0.423124	0	0.013	0.987942	0.987942	0	0.00428571	0.789253	0.995954	0	-0.189167	0.248291	0.507375	0	-0.15	0.283556	0.411435	0	0
PKLR	G	-0.186667	0.0852054	0.383332	0	-0.24	0.228307	0.444598	0	0.5295	4.24805e-05	0.000314356	1	-0.42	0.0145891	0.27387	0	-0.0308333	0.813494	0.932046	0	0.045	0.981792	0.981792	0	1
PKM2	G	0.305556	0.12386	0.383332	0	0.510167	0.0053846	0.0498076	1	0.552833	0.000107539	0.000721552	1	0.300417	0.256601	0.654774	0	0.668889	0.000188328	0.00696812	1	0.504167	0.0187561	0.0462652	1	4
SLC2A1	G	0.726	0.0886406	0.383332	0	2.684	1.45599e-08	1.07743e-06	1	1.90211	6.07902e-08	8.99695e-07	1	0.34375	0.589466	0.886715	0	2.49545	5.7428e-08	4.24967e-06	1	0.484	0.362778	0.50652	0	3
SLC2A2	G	0.594286	0.0975411	0.383332	0	-0.863	0.0272615	0.1145	0	2.17526	5.59219e-15	1.03456e-13	1	-0.31375	0.381207	0.705232	0	-0.483636	0.169623	0.482772	0	-0.165	0.570756	0.639939	0	1
SLC2A3	G	-0.276333	0.186752	0.460655	0	0.7515	0.0123607	0.0762244	0	-0.033	0.828564	0.91513	0	0.05375	0.995954	0.995954	0	-0.239583	0.387147	0.651111	0	0.031	0.954016	0.967085	0	0
SLC2A4	G	-0.125	0.423082	0.68061	0	-0.2095	0.482871	0.661712	0	-0.002	0.925885	0.98451	0	-0.479375	0.0619336	0.470942	0	-0.280833	0.220049	0.507375	0	1.613	1.18278e-09	1.75052e-08	1	1
TPI1	G	-0.0173333	0.510057	0.754885	0	0.349	0.00852156	0.0630595	0	0.076	0.557577	0.745272	0	-0.33375	0.0148038	0.27387	0	-0.0272727	0.867019	0.932046	0	0.374	0.0236004	0.0563365	0	0
G6PD	P	-0.0738462	0.182384	0.460655	0	-0.0657143	0.780274	0.861796	0	0.00666667	0.958794	0.98451	0	0.216667	0.38107	0.705232	0	0.0858333	0.468393	0.679629	0	-0.1525	0.13646	0.234839	0	0
H6PD	P	0.0392222	0.858309	0.964238	0	-0.142333	0.439923	0.661712	0	0.331583	0.00277259	0.0109126	1	-0.0925	0.362532	0.705232	0	-0.0372222	0.741835	0.930437	0	-0.159667	0.153308	0.256551	0	1
PGLS	P	0.052	0.946513	0.964238	0	0.295	0.0407953	0.158887	0	0.0195	0.968655	0.98451	0	-0.1	0.377641	0.705232	0	0.155455	0.33621	0.592369	0	-0.557	0.000130882	0.00074502	1	1
PRPS1	P	0.08	0.881436	0.964238	0	-0.221	0.221443	0.442885	0	-0.281	0.00882117	0.0261107	1	-0.11	0.342292	0.705232	0	-0.29125	0.037679	0.273347	0	0.2525	0.193655	0.295121	0	1
PRPS1L1	P	0.0784615	0.892735	0.964238	0	0.114	0.505748	0.66831	0	-0.199474	0.164158	0.282504	0	-0.06	0.630415	0.886715	0	0.25	0.244001	0.507375	0	0.712	0.00207646	0.00768292	1	1
PRPS2	P	0.326889	0.12325	0.383332	0	0.378333	0.0528224	0.173065	0	-0.232	0.10066	0.196022	0	-0.00104167	0.809499	0.995954	0	0.271667	0.168798	0.482772	0	-0.100667	0.476796	0.578408	0	0
RBKS	P	-0.288667	0.0840779	0.383332	0	-0.179	0.544321	0.706662	0	0.885	2.43043e-06	2.99753e-05	1	-0.08375	0.613066	0.886715	0	-0.464167	0.0368065	0.273347	0	-0.111	0.516733	0.606956	0	1
RPE	P	-0.0533333	0.371161	0.647854	0	0.731	9.49909e-07	3.51467e-05	1	0.176	0.149633	0.2686	0	0.02625	0.865067	0.995954	0	0.161667	0.274946	0.535421	0	0.521	0.00229413	0.00801682	1	2
RPIA	P	0.185	0.38521	0.647854	0	0.082	0.458177	0.661712	0	-0.317	0.00219309	0.010143	1	0.32	0.112781	0.490931	0	0.0290909	0.894186	0.932046	0	0.181	0.378363	0.50907	0	1
TALDO1	P	-0.0776667	0.119513	0.383332	0	0.06	0.403795	0.649583	0	0.1115	0.220626	0.362808	0	0.3225	0.0239293	0.331168	0	0.12125	0.244003	0.507375	0	0.143	0.378284	0.50907	0	0
TKT	P	0.0735714	0.951207	0.964238	0	-0.158	0.43444	0.661712	0	0.215263	0.0890497	0.178099	0	0.5	0.0268514	0.331168	0	-0.225	0.130316	0.437381	0	-0.634444	5.78253e-05	0.00035659	1	1
ACO1	T	-0.131667	0.319492	0.622168	0	-0.115	0.716417	0.828357	0	0.6635	0.000117008	0.000721552	1	-0.245	0.253306	0.654774	0	-0.204583	0.3265	0.589293	0	-0.41	0.0515622	0.109071	0	1
ACO2	T	-0.0593333	0.331492	0.628985	0	-0.1395	0.462922	0.661712	0	-0.04175	0.600442	0.766081	0	0.11875	0.704605	0.914751	0	-0.2825	0.0351666	0.273347	0	0.694	1.71269e-05	0.000115218	1	1
CS	T	-0.058	0.372156	0.647854	0	0.336	0.0239089	0.110579	0	-0.081	0.40959	0.618565	0	0.06	0.980112	0.995954	0	-0.0863636	0.63267	0.851229	0	0.95	2.55245e-08	3.0722e-07	1	1
DLAT	T	0.00422222	0.596118	0.832315	0	0.108333	0.286177	0.495527	0	0.273333	0.00593837	0.019106	1	0.04875	0.96229	0.995954	0	0.0177778	0.926651	0.939345	0	0.646333	3.62289e-06	2.97882e-05	1	2
DLST	T	0.0307692	0.837625	0.964238	0	0.55625	0.011096	0.0746456	0	-0.233333	0.126183	0.235061	0	0.0075	0.842961	0.995954	0	-0.0254545	0.830256	0.932046	0	0.58375	0.0352456	0.0790356	0	0
FH	T	-0.235333	0.0159238	0.383332	0	-0.015	0.923419	0.950345	0	0.11	0.377509	0.581993	0	-0.184375	0.147463	0.606236	0	-0.26125	0.0493274	0.280787	0	0.416	0.0136815	0.0361582	1	1
IDH2	T	0.209333	0.271723	0.56951	0	-0.116667	0.574176	0.73257	0	0.555	5.06802e-06	4.68792e-05	1	-0.1625	0.233011	0.654774	0	0.0225	0.917315	0.939345	0	-0.0311111	0.724348	0.788261	0	1
IDH3A	T	-0.116667	0.184619	0.460655	0	-0.2745	0.131459	0.347427	0	-0.05075	0.574061	0.745272	0	0.125625	0.698147	0.914751	0	-0.164583	0.248803	0.507375	0	1.1885	2.52289e-12	6.22312e-11	1	1
IDH3B	T	0.0506667	0.907235	0.964238	0	0.163889	0.0430965	0.159457	0	-0.15875	0.0236753	0.0583992	0	0.061875	0.955863	0.995954	0	0.00458333	0.980687	0.980687	0	0.3355	0.00578052	0.0171103	1	1
IDH3G	T	-0.0586667	0.232941	0.522352	0	0.18	0.0835089	0.247186	0	0.0365	0.807689	0.905591	0	0.16125	0.429911	0.726292	0	-0.0158333	0.8375	0.932046	0	0.152	0.39332	0.519745	0	0
MDH1	T	-0.0791667	0.277059	0.56951	0	-0.2975	0.11263	0.30869	0	0.0622222	0.558217	0.745272	0	-0.113333	0.332643	0.705232	0	-0.218	0.106462	0.393908	0	0.565	0.00041108	0.00190125	1	1
MDH2	T	-0.044	0.353195	0.647854	0	0.001	0.824438	0.897183	0	0.34175	0.00098538	0.00486121	1	-0.09875	0.309283	0.705232	0	-0.05	0.649426	0.85817	0	0.7175	9.9518e-07	9.20541e-06	1	2
OGDH	T	-0.124889	0.0916884	0.383332	0	0.144	0.193439	0.423124	0	0.0839167	0.47637	0.691203	0	0.120833	0.658667	0.902618	0	0.0411111	0.779199	0.932046	0	0.417333	0.00564502	0.0171103	1	1
PC	T	0.082	0.928312	0.964238	0	-0.115	0.766517	0.859428	0	2.52947	9.84102e-33	7.28236e-31	1	-0.35625	0.2011	0.647017	0	-0.0591667	0.802092	0.932046	0	-1.66533e-17	0.865134	0.901689	0	1
PCK1	T	-0.192	0.523189	0.759138	0	0.7535	0.106152	0.302126	0	3.86625	7.26265e-29	2.68718e-27	1	0.035625	0.970686	0.995954	0	-0.144583	0.732013	0.930437	0	-0.621	0.166644	0.26808	0	1
PCK2	T	0.115333	0.775544	0.964238	0	-0.13	0.666452	0.804172	0	0.73875	1.42642e-05	0.000117283	1	0.31125	0.326252	0.705232	0	-0.306667	0.141853	0.437381	0	-0.5655	0.00850319	0.023305	1	2
PDHA1	T	0.332857	0.0851281	0.383332	0	-0.242222	0.271375	0.495527	0	-0.0494737	0.630497	0.777613	0	0.318571	0.252251	0.654774	0	-0.3625	0.0286446	0.273347	0	0.96875	1.58859e-05	0.000115218	1	1
PDHB	T	-0.193333	0.0606503	0.383332	0	-0.07	0.979518	0.979518	0	-0.352353	0.00257432	0.0109126	1	-0.6	0.00509799	0.188626	0	-0.373333	0.0674304	0.293521	0	0.272	0.470142	0.578408	0	1
QPs3	T	-0.118667	0.22831	0.522352	0	-0.114	0.640409	0.803225	0	0.0715	0.664002	0.792518	0	-0.124375	0.372771	0.705232	0	-0.453333	0.00551257	0.101983	0	0.653	0.000857747	0.00373372	1	1
SDHA	T	-0.0866667	0.271003	0.56951	0	0.17	0.220756	0.442885	0	0.239474	0.053303	0.112698	0	-0.05125	0.555382	0.874431	0	-0.175	0.221898	0.507375	0	0.339	0.0744919	0.141344	0	0
SDHC	T	0.07	0.94155	0.964238	0	0.166	0.20216	0.427424	0	0.019	0.971205	0.98451	0	-0.15	0.227317	0.654774	0	-0.271667	0.046864	0.280787	0	0.437778	0.0180953	0.0461743	1	1
SDHD	T	-0.147944	0.100739	0.383332	0	-0.0830833	0.727702	0.82846	0	0.079125	0.564789	0.745272	0	-0.1775	0.174623	0.611145	0	-0.336736	0.0150323	0.222478	0	0.626917	0.000180125	0.000888617	1	1
SUCLA2	T	-0.0713333	0.300717	0.601434	0	-0.0325	0.959127	0.972265	0	-0.201053	0.0682426	0.140277	0	0.0225	0.848049	0.995954	0	-0.155	0.253687	0.507375	0	0.909	2.90613e-08	3.0722e-07	1	1
SUCLG1	T	0.086	0.83567	0.964238	0	0.029	0.692906	0.813889	0	-0.0778947	0.426612	0.631386	0	0.04625	0.954966	0.995954	0	-0.182727	0.227274	0.507375	0	0.568889	0.00111488	0.00434215	1	1
SUCLG2	T	-0.228667	0.0329972	0.383332	0	0.146	0.287941	0.495527	0	0.311	0.0126757	0.0360771	1	-0.08875	0.431849	0.726292	0	-0.120833	0.397375	0.653462	0	0.358	0.0608147	0.121629	0	1
