# Supplementary material for: Differential Expression of Metabolic Genes in Tumor and Stromal Components of Primary and Metastatic Loci in Pancreatic Adenocarcinoma
Source: PLoS One. 2012 Mar 7;7(3):e32996. doi: 10.1371/journal.pone.0032996 (PMC3296773; doi:10.1371/journal.pone.0032996)
Supplement: Table S2 — Comparison of metabolic gene expression profiles for primary tumor versus liver metastatic lesions and validation with an external dataset (GSE12630). (XLS) [file pone.0032996.s002.xls]

## Sheet: FINAL
Assession	ID	logFC(GEO data)	AveExpr	t	P_Value(GEO data)	BH adjusted P value (for FDR)_GEOdata	name	gene	type	log_value(Liver ;ourdata)	log_value(pancreas;ourdata)	logFC(ourdata)	p value(our data)	BH adjusted P value (for FDR)_ourdata	order based on the p value (N column)	Indicator for DE between pancreas vs liver (1: yes, 0: no)
							ALDOA	1	G	0.685719	0.0301805	-0.655539	0.013607	0.0629322	16	0
BF195998	8230	-2.72088	2.73903	-5.00778	0.000155302	0.0160666	ALDOB	2	G	2.83674	0.709589	-2.12715	0.000372053	0.00688298	4	1
BC005314	7542	-4.75328	5.2773	-4.97006	0.000167098	0.0164966	ALDOB	2	G	2.83674	0.709589	-2.12715	0.000372053	0.00688298	4	1
NM_000035	9933	-3.10804	6.32422	-3.98979	0.00118043	0.0444631	ALDOB	2	G	2.83674	0.709589	-2.12715	0.000372053	0.00688298	4	1
							ALDOC	3	G	0.463738	-0.0894862	-0.553224	0.00530267	0.0356725	11	1
							BPGM	4	G	-0.0322618	-0.325411	-0.29315	0.10447	0.188555	41	0
							ENO1	5	G	0.376237	0.23718	-0.139057	0.475561	0.549867	64	0
NM_001975	11364	-1.68816	6.4091	-4.63555	0.000322152	0.0230715	ENO2	6	G	0.504738	0.379847	-0.124891	0.716516	0.779738	68	0
							ENO3	7	G	0.740535	-0.0728195	-0.813354	0.00644997	0.0367152	13	1
							GALM	8	G	0.199738	-0.185153	-0.384891	0.0893192	0.173937	38	0
M69051	9674	0.549651	4.47303	2.54411	0.0224394	0.125318	GCK	9	G	0.0273475	-0.31269	-0.340038	0.0338329	0.100145	25	0
							HK1	10	G	0.0692382	-0.0561528	-0.125391	0.466993	0.548531	63	0
AW975638	6801	0.905945	4.15703	3.02145	0.00857746	0.091155	HK2	11	G	1.06578	0.373847	-0.691934	0.250037	0.377607	49	0
AI761561	3592	-1.08667	6.25353	-2.53032	0.0230609	0.126318	HK2	11	G	1.06578	0.373847	-0.691934	0.250037	0.377607	49	0
							HK3	12	G	0.0769882	0.10092	0.0239318	0.935473	0.975	71	0
							LDHA	13	G	0.560951	-0.128124	-0.689075	0.0148481	0.0610422	18	0
							LDHB	14	G	-0.652839	-0.746774	-0.0939353	0.827497	0.88746	69	0
							LDHC	15	G	0.308238	-0.280153	-0.588391	0.0137406	0.059812	17	0
							LDHD	16	G	1.17104	-0.0314862	-1.20253	0.00493997	0.0365558	10	1
							PDK1	17	G	0.183238	-0.0261528	-0.209391	0.403439	0.523763	57	0
AL574319	5802	-0.685239	5.51963	-2.60934	0.0197102	0.11911	PDK2	18	G	-0.0312618	-0.184686	-0.153425	0.408954	0.521769	58	0
							PDK3	19	G	0.0612653	-0.36282	-0.424085	0.0348232	0.0954413	27	0
							PDK4	20	G	-1.07251	-0.10482	0.967692	0.0610918	0.136994	33	0
							PDP2	21	G	0.440988	0.10618	-0.334808	0.0726969	0.153702	35	0
							PDPR	22	G	-0.114669	0.28718	0.401849	0.0263427	0.0886071	22	0
							PFKL	23	G	0.403238	-0.26182	-0.665058	0.00140924	0.0208568	5	1
							PFKM	24	G	-0.290762	0.151731	0.442493	0.0158878	0.0618787	19	0
							PGAM1	25	G	0.162488	-0.145486	-0.307974	0.0294955	0.0909445	24	0
							PGAM2	26	G	-0.182142	-0.189262	-0.00711948	0.974386	0.987734	73	0
							PGAM4	27	G	0.304395	0.00651383	-0.297881	0.0800054	0.164456	36	0
							PGK1	28	G	0.302738	0.0578472	-0.244891	0.121618	0.209296	43	0
							PGM1	29	G	0.267903	-0.0268195	-0.294723	0.265152	0.38473	51	0
							PGM2	30	G	-0.000761751	-0.22882	-0.228058	0.174172	0.286416	45	0
							PGM3	31	G	0.0167382	0.354514	0.337776	0.116196	0.204726	42	0
							PKLR	32	G	0.533238	-0.219486	-0.752724	0.00183139	0.0225871	6	1
							PKM2	33	G	0.556572	0.272736	-0.283836	0.216296	0.347954	46	0
AI091047	2852	-0.811229	3.86853	-3.36196	0.00427139	0.0750636	SLC2A1	34	G	1.90143	0.69318	-1.20825	0.0185274	0.0685515	20	0
NM_000340	10179	-1.97377	3.10884	-4.43585	0.000479456	0.028544	SLC2A2	35	G	2.17176	0.558024	-1.61374	0.00547529	0.0337643	12	1
BE550486	7839	-2.1287	3.53547	-3.27904	0.00506374	0.0791284	SLC2A3	36	G	-0.0292618	-0.309153	-0.279891	0.436504	0.52953	61	0
AA778684	457	-1.49284	5.54429	-3.25873	0.00527905	0.0799646	SLC2A3	36	G	-0.0292618	-0.309153	-0.279891	0.436504	0.52953	61	0
NM_006931	14889	-1.3766	6.48311	-3.11524	0.00708239	0.0864946	SLC2A3	36	G	-0.0292618	-0.309153	-0.279891	0.436504	0.52953	61	0
AI631159	3327	-0.93163	5.61831	-2.24834	0.0399908	0.160154	SLC2A3	36	G	-0.0292618	-0.309153	-0.279891	0.436504	0.52953	61	0
							SLC2A4	37	G	0.00173825	-0.146126	-0.147864	0.427352	0.527067	60	0
							TPI1	38	G	0.0797382	-0.0501528	-0.129891	0.298724	0.417086	53	0
							G6PD	64	P	0.0138913	-0.112693	-0.126584	0.298422	0.424677	52	0
AK024548	4540	-0.863354	5.53153	-2.27423	0.0380473	0.156539	H6PD	65	P	0.335322	0.00640272	-0.328919	0.0892411	0.178482	37	0
							PGLS	66	P	0.0232382	0.0191805	-0.00405775	0.97756	0.97756	74	0
							PRPS1	67	P	-0.277262	0.0471805	0.324442	0.0420852	0.100461	31	0
AW072461	6333	0.792576	2.81462	2.32014	0.0348163	0.151292	PRPS1L1	68	P	-0.201676	0.0545282	0.256205	0.257005	0.380368	50	0
							PRPS2	69	P	-0.228262	0.294069	0.522331	0.00473808	0.0438273	8	1
AI823980	3741	-0.726593	4.86027	-2.3704	0.0315761	0.144393	RBKS	70	P	0.892225	-0.321486	-1.21371	0.000223996	0.00552524	3	1
							RPE	71	P	0.0694882	-0.0231528	-0.0926411	0.39339	0.519836	56	0
							RPIA	72	P	-0.313262	0.139747	0.453008	0.0127027	0.0626669	15	0
NM_006755	14768	1.12219	8.73024	2.97995	0.00933417	0.0933411	TALDO1	73	P	0.115238	-0.110486	-0.225724	0.0357696	0.094534	28	0
							TKT	74	P	0.224667	0.0373096	-0.187357	0.249638	0.384858	48	0
							ACO1	39	T	0.667238	-0.164486	-0.831724	0.00697477	0.0368667	14	1
NM_001098	10728	0.746838	6.80873	2.24889	0.0399489	0.160121	ACO2	40	T	-0.0380118	-0.0921528	-0.0541411	0.703006	0.776454	67	0
							CS	41	T	-0.0772618	-0.0908195	-0.0135578	0.924059	0.976863	70	0
							DLAT	42	T	0.277072	-0.0285973	-0.305669	0.0344662	0.0980962	26	0
							DLST	43	T	-0.231255	-0.00946461	0.22179	0.386255	0.519689	55	0
							FH	44	T	0.113738	-0.268153	-0.381891	0.024404	0.0859952	21	0
AU151428	5985	-1.63306	4.92004	-3.94279	0.00129907	0.046243	IDH2	45	T	0.558738	0.176514	-0.382224	0.0596909	0.138035	32	0
U52144	20387	-1.08863	6.60405	-3.27523	0.00510342	0.079204	IDH2	45	T	0.558738	0.176514	-0.382224	0.0596909	0.138035	32	0
NM_005530	13901	-0.738954	5.01907	-3.47484	0.00338771	0.0696768	IDH3A	46	T	-0.0470118	-0.149486	-0.102474	0.448599	0.535425	62	0
AI826060	3754	-1.21297	4.69514	-2.63544	0.0187105	0.116572	IDH3A	46	T	-0.0470118	-0.149486	-0.102474	0.448599	0.535425	62	0
							IDH3B	47	T	-0.155012	0.0178472	0.172859	0.096916	0.183892	39	0
U69268	20493	0.61444	6.57878	2.27307	0.0381326	0.156706	IDH3G	48	T	0.0402382	-0.0914862	-0.131724	0.322008	0.44127	54	0
							MDH1	49	T	0.0779208	-0.103959	-0.18188	0.135783	0.228363	44	0
AL520774	5647	-0.725701	5.42515	-3.37946	0.00412065	0.0743219	MDH2	50	T	0.345488	-0.0768195	-0.422308	0.00392537	0.0414968	7	1
							OGDH	51	T	0.0876549	-0.157708	-0.245363	0.0364027	0.0928898	29	0
NM_022172	18637	-1.77498	5.68034	-2.96245	0.00967265	0.0945209	PC	52	T	2.54375	0.0491805	-2.49457	9.54438e-10	7.06284e-08	1	1
NM_002591	11809	-5.70335	4.24446	-9.84929	6.02e-08	5.09e-05	PCK1	53	T	3.86999	-0.22482	-4.09481	9.57955e-10	3.54444e-08	2	1
							PCK2	54	T	0.742488	0.0825138	-0.659974	0.0392917	0.0969196	30	0
							PDHA1	55	T	-0.0463478	0.298666	0.345014	0.0635293	0.13827	34	0
							PDHB	56	T	-0.350825	-0.238751	0.112073	0.571106	0.650183	65	0
							QPs3	57	T	0.0752382	-0.151486	-0.226724	0.242873	0.382396	47	0
NM_004168	12907	0.865246	8.02113	2.47143	0.0259046	0.131845	SDHA	58	T	0.251587	-0.119486	-0.371073	0.0272105	0.087547	23	0
							SDHC	59	T	0.0227382	0.0371805	0.0144422	0.936436	0.962448	72	0
							SDHD	60	T	0.0828632	-0.180764	-0.263627	0.102495	0.189615	40	0
							SUCLA2	61	T	-0.188939	-0.104153	0.0847862	0.575128	0.644841	66	0
							SUCLG1	62	T	-0.0684911	0.0531805	0.121672	0.42661	0.53507	59	0
AL050226	5095	-1.01342	6.08486	-2.33381	0.0339053	0.14986	SUCLG2	63	T	0.314738	-0.261486	-0.576224	0.00482064	0.0396364	9	1
Description of analysis for Supplementary Table 2
First, the Affymetrix data (Monzon et al 2009) evaluating the expression of liver and pancreatic samples were downloaded from GEO database (http://www.ncbi.nlm.nih.gov/geo/query/acc.cgi?acc=GSE12630). The experiments were conducted using two platforms: Affymetrix Human Genome U133A Array and Pathwork Diagnostics Pathchip. The data from the same platform were preprocessed using the RMA algorithm u…
Secondly, the Agilent two-color array data was preprocessed using the Loess normalization method. As each array used mRNA from standard reference tissue as the common reference, the relative expression in liver metastatic lesions or primary pancreatic tumors compared to the standard reference tissue was compared to identify the differentially expressed genes in pancreatic tumors vs liver metastas…
The identified differentially expressed genes from both analyses using both GEO data and the Agilent two-color array were matched. The common identified DE genes from both analyses are indicated.
Reference:
Monzon FA, Lyons-Weiler M, Buturovic LJ, Rigl CT et al. Multicenter validation of a 1,550-gene expression profile for identification of tumor tissue of origin. J Clin Oncol 2009 May 20;27(15):2503-8.
